# Supplementary material for: Delineation of condition specific Cis- and Trans-acting elements in plant promoters under various Endo- and exogenous stimuli
Source: BMC Genomics. 2018 May 9;19(Suppl 2):85. doi: 10.1186/s12864-018-4469-4 (PMC5954277; doi:10.1186/s12864-018-4469-4)
Supplement: Supplementary file 2 — Top 10 significant entries of overrepresented 3-mer and 4-mer sequences for heat stress specific TFs and ABA-CsTFs, respectively, and CsTFs lists in three condition datasets. (XLS 143 kb) [file 12864_2018_4469_MOESM2_ESM.xls]

## Sheet: Table S2
Table S2. Top 10 significant entries of overrepresented 3-mer for CsTFs under heat stress.
TF	3-mer	Percentage
AT1G18330	GAA	0.317073
	AAG	0.292683
	GGA	0.243902
	TGG	0.219512
	CTG	0.219512
	AGA	0.219512
	GAG	0.219512
	TGA	0.195122
	AGT	0.170732
	AGC	0.170732
AT5G04410	GAA	0.257143
	CAC	0.171429
	AAG	0.171429
	TTC	0.171429
	AGA	0.171429
	GAC	0.142857
	CGC	0.142857
	ACC	0.142857
	AAA	0.142857
	TGA	0.142857
	CCA	0.142857
AT3G10800	TTG	0.275862
	TGG	0.241379
	GTT	0.241379
	TGT	0.241379
	ACG	0.172414
	CTG	0.172414
	GAC	0.172414
	GAT	0.172414
	ATG	0.137931
	AAC	0.137931
	GGT	0.137931
	TAA	0.137931
	CCT	0.137931
	CTT	0.137931
	GGA	0.137931
	GTA	0.137931
AT4G34680	GAA	0.266667
	CTG	0.266667
	ACA	0.233333
	TGA	0.233333
	CAG	0.233333
	AAC	0.233333
	CCG	0.2
	CCA	0.2
	AGA	0.2
	TCC	0.2
AT1G56170	GAA	0.314815
	GGA	0.222222
	AGA	0.203704
	TGA	0.185185
	AAG	0.185185
	GAG	0.185185
	CTG	0.185185
	GAC	0.166667
	TTC	0.166667
	TCT	0.166667
	ACG	0.166667
	CTA	0.166667
AT2G26150	GAA	0.296296
	TCT	0.259259
	GGA	0.203704
	AAG	0.203704
	TTC	0.203704
	CTG	0.185185
	TGG	0.166667
	AGA	0.166667
	AAT	0.166667
	ATC	0.166667
AT3G51910	CTG	0.243243
	TCT	0.216216
	TTC	0.189189
	ACT	0.189189
	CTA	0.162162
	AAC	0.162162
	GAA	0.162162
	ATC	0.162162
	TAA	0.162162
	TCG	0.162162
	CGA	0.162162
	TGG	0.162162
AT4G11660	GAA	0.25
	TTC	0.232143
	TCT	0.214286
	AAG	0.178571
	AAT	0.178571
	CAA	0.178571
	CTA	0.178571
	GGA	0.160714
	AAA	0.160714
	AGA	0.160714
AT5G62020	TTC	0.245902
	TCT	0.229508
	GAA	0.196721
	GGA	0.163934
	CTA	0.163934
	TCA	0.147541
	GTC	0.147541
	AGA	0.147541
	ACG	0.147541
	CTT	0.131148
	TTG	0.131148
	CTG	0.131148
	CCA	0.131148
	GTT	0.131148
	TGG	0.131148
	AAT	0.131148
	GAG	0.131148
	CGT	0.131148
	CAC	0.131148

## Sheet: Table S3
Table S3. Top 10 significant entries of overrepresented 4-mer for ABA-CsTFs.
TF	4-mer	Percentage
AT1G01520	ACGT	0.368421
	CGTG	0.298246
	CACG	0.298246
	GTGT	0.210526
	GTCA	0.175439
	TGTC	0.157895
	CCAC	0.140351
	CGTC	0.122807
	TGGA	0.0877193
	GACC	0.0701754
	GACG	0.0701754
	GTCC	0.0701754
	GGAC	0.0701754
	ACAC	0.0701754
	AGAA	0.0701754
	AAGA	0.0701754
	AACC	0.0701754
	GTGG	0.0701754
AT1G01720	ACGT	0.481481
	CACG	0.407407
	CGTG	0.296296
	GTGT	0.203704
	GTCA	0.185185
	TGTC	0.148148
	CCAC	0.148148
	CGTC	0.148148
	ACAC	0.12963
	GACA	0.0925926
AT1G22640	ACGT	0.368421
	CGTG	0.302632
	CACG	0.197368
	GTGT	0.144737
	CCAC	0.131579
	TACG	0.105263
	GTGG	0.0921053
	ATAA	0.0789474
	AATA	0.0789474
	TCAT	0.0789474
	ACAC	0.0789474
	CATA	0.0789474
	ATCA	0.0789474
	TGTC	0.0789474
AT1G52890	ACGT	0.453125
	CGTG	0.4375
	CACG	0.328125
	GTGT	0.28125
	TGTC	0.140625
	CCAC	0.125
	GTCA	0.109375
	CGTC	0.109375
	ACAC	0.09375
	GTGG	0.078125
	TCCA	0.078125
AT1G53170	CGTG	0.23913
	ACGT	0.195652
	GTGG	0.108696
	TGGC	0.108696
	GTCC	0.108696
	GTGT	0.108696
	GGCA	0.108696
	GTGC	0.108696
	CACG	0.108696
	TGTC	0.0869565
	CAAA	0.0869565
	ACAC	0.0869565
	CACA	0.0869565
	AATA	0.0869565
	ATAA	0.0869565
	TAAT	0.0869565
AT1G56170	ACGT	0.445946
	CACG	0.351351
	CGTG	0.324324
	GTGT	0.22973
	TGTC	0.148649
	GTCA	0.148649
	CGTC	0.148649
	ACAC	0.121622
	CCAC	0.108108
	GTCG	0.0675676
AT1G77450	ACGT	0.490196
	CACG	0.411765
	CGTG	0.313725
	GTCA	0.215686
	GTGT	0.215686
	CGTC	0.176471
	ACAC	0.137255
	TGTC	0.137255
	CCAC	0.137255
	TCAG	0.0784314
	GACA	0.0784314
	GTGG	0.0784314
AT2G16720	ACGT	0.24359
	CGTG	0.205128
	AATA	0.141026
	ATAA	0.141026
	CACG	0.141026
	CCAC	0.115385
	TAAA	0.115385
	GTGT	0.115385
	TAAT	0.102564
	AAAT	0.0897436
	TGTC	0.0897436
AT2G18550	ACGT	0.4
	CGTG	0.3
	CACG	0.275
	CCAC	0.1625
	GTGT	0.1375
	ACAC	0.1125
	TACG	0.1
	GTGG	0.0875
	AATA	0.075
	ATAA	0.075
	GCCA	0.075
	TGTC	0.075
AT2G19810	ACGT	0.508475
	CACG	0.440678
	CGTG	0.338983
	GTCA	0.169492
	GTGT	0.169492
	CCAC	0.152542
	CGTC	0.152542
	ACAC	0.135593
	TGTC	0.118644
	GTGG	0.0677966
AT2G22430	CGTG	0.275
	ACGT	0.225
	CACG	0.175
	GTGT	0.15
	GTCC	0.125
	ACAC	0.125
	GCGT	0.1
	TGTC	0.1
	GTGC	0.1
	ACGC	0.075
	AATA	0.075
	CCAC	0.075
	TGGC	0.075
	GTGG	0.075
	ATTC	0.075
	TTAC	0.075
	CGCG	0.075
	ATAA	0.075
	ATCA	0.075
	TAAA	0.075
	AAAT	0.075
AT2G46270	CGTG	0.381579
	ACGT	0.381579
	GTGT	0.184211
	CACG	0.171053
	TACG	0.144737
	TGTC	0.131579
	ACAC	0.118421
	CCAC	0.0789474
	GTGG	0.0789474
	TATC	0.0657895
	TTAC	0.0657895
	GACG	0.0657895
	GACA	0.0657895
	TAAT	0.0657895
AT3G04070	ACGT	0.376812
	CGTG	0.304348
	CACG	0.188406
	GTGT	0.144928
	TACG	0.144928
	CCAC	0.115942
	ATAA	0.115942
	AAAT	0.101449
	AATA	0.101449
	TAAA	0.101449
AT3G19580	ACGT	0.323529
	CGTG	0.308824
	GTGT	0.191176
	CACG	0.147059
	TGTC	0.132353
	TACG	0.132353
	AATA	0.132353
	TAAT	0.117647
	ATAA	0.117647
	AAAT	0.102941
	ACAC	0.102941
AT3G22830	ACGT	0.341176
	CGTG	0.294118
	CACG	0.2
	GTGT	0.129412
	CCAC	0.129412
	ACAC	0.105882
	ATAA	0.0941176
	GTGG	0.0941176
	TACG	0.0941176
	TAAT	0.0823529
	AATA	0.0823529
AT3G24520	CGTG	0.402985
	ACGT	0.358209
	GTGT	0.19403
	CACG	0.149254
	TGTC	0.149254
	TACG	0.119403
	GTGG	0.119403
	ACAC	0.0895522
	TGGC	0.0746269
	CCAC	0.0746269
	TTAC	0.0746269
AT3G61890	ACGT	0.363636
	CGTG	0.285714
	CACG	0.233766
	CCAC	0.168831
	GTGT	0.155844
	TACG	0.103896
	ACAC	0.0909091
	GCCA	0.0909091
	TGTC	0.0909091
	ACGC	0.0779221
AT4G01120	ACGT	0.485294
	CACG	0.397059
	CGTG	0.338235
	GTGT	0.191176
	CGTC	0.161765
	GTCA	0.161765
	ACAC	0.147059
	TGTC	0.117647
	CCAC	0.102941
	GGAC	0.0735294
AT4G05100	ACGT	0.349398
	CGTG	0.277108
	CACG	0.216867
	CCAC	0.156627
	GTGT	0.144578
	TACG	0.108434
	AATA	0.0963855
	TGTC	0.0843373
	ATAA	0.0843373
	ACGC	0.0843373
	ACAC	0.0843373
	GCCA	0.0843373
AT4G25480	ACGT	0.2625
	CGTG	0.225
	CACG	0.175
	ATAA	0.1375
	TAAT	0.1375
	ACAC	0.125
	AATA	0.1125
	GTGT	0.1
	CATA	0.0875
	GCCA	0.075
	CCAC	0.075
	ATCA	0.075
	TCAT	0.075
	AAAT	0.075
	GTGG	0.075
AT4G27410	ACGT	0.365854
	CGTG	0.304878
	CACG	0.231707
	CCAC	0.158537
	GTGT	0.146341
	TAAT	0.097561
	TACG	0.097561
	AATA	0.0853659
	GTGG	0.0853659
	TGTC	0.0853659
	ACAC	0.0853659
AT4G29190	ACGT	0.387097
	CGTG	0.387097
	GTGT	0.225806
	CACG	0.16129
	TACG	0.145161
	TGTC	0.145161
	ACAC	0.129032
	TAAT	0.0967742
	AATA	0.0967742
	ATAA	0.0806452
	GTGG	0.0806452
	AAAT	0.0806452
AT4G34000	ACGT	0.360465
	CGTG	0.27907
	CACG	0.232558
	CCAC	0.139535
	GTGT	0.139535
	ACAC	0.104651
	AATA	0.0930233
	TACG	0.0930233
	TAAT	0.0813953
	ATAA	0.0697674
	GTGG	0.0697674
	TCCA	0.0697674
	TGTC	0.0697674
AT5G05410	ACGT	0.324324
	CGTG	0.27027
	CACG	0.243243
	TCCC	0.189189
	TGTC	0.189189
	GTGT	0.189189
	CCCA	0.135135
	AACG	0.108108
	ACAC	0.108108
	GTCC	0.108108
AT5G07680	ACGT	0.350649
	CGTG	0.298701
	CACG	0.181818
	GTGT	0.142857
	CCAC	0.116883
	GTGG	0.103896
	ACAC	0.103896
	TACG	0.103896
	TGTC	0.0779221
	CATG	0.0779221
	TTAT	0.0779221
	AATA	0.0779221
AT5G12840	ACGT	0.471429
	CACG	0.4
	CGTG	0.314286
	ACAC	0.171429
	GTGT	0.171429
	CGTC	0.142857
	GTCA	0.142857
	CCAC	0.114286
	TGTC	0.114286
	GACA	0.0857143
AT5G37260	ACGT	0.173913
	CGTG	0.173913
	CTCC	0.130435
	CTGA	0.130435
	CGTC	0.130435
	GTGT	0.130435
	CACG	0.130435
	TCCG	0.0869565
	ATGC	0.0869565
	TCTC	0.0869565
	TGCT	0.0869565
	TGAC	0.0869565
	TTCT	0.0869565
	ACAC	0.0869565
	TCGG	0.0869565
	GCCT	0.0869565
	GTCG	0.0869565
	GCGT	0.0869565
	CTTC	0.0869565
	CACA	0.0869565
	GTCA	0.0869565
	GCTG	0.0869565
	TGGT	0.0869565
	TGTC	0.0869565
	TTGG	0.0869565
AT5G47640	ACGT	0.269841
	CGTG	0.253968
	CACG	0.174603
	GTGG	0.111111
	ATAA	0.111111
	AAAT	0.111111
	GTGT	0.111111
	CCAC	0.0952381
	AATA	0.0952381
	ACAC	0.0793651
	TAAT	0.0793651
	TCAT	0.0793651
	CATA	0.0793651
	TGGC	0.0793651
	TACG	0.0793651
	TGTC	0.0793651
AT5G54230	CGTG	0.27451
	ACGT	0.254902
	GTGG	0.137255
	TGGC	0.137255
	ATAA	0.117647
	GTGT	0.117647
	CACG	0.0980392
	GTCA	0.0980392
	CGTC	0.0784314
	TTTC	0.0784314
	GGCA	0.0784314
	CTAT	0.0784314
	TGTC	0.0784314
	CAAA	0.0784314
AT5G62430	CGTG	0.259259
	GTGT	0.222222
	TGTC	0.185185
	ACGT	0.185185
	CGTC	0.111111
	GCGT	0.111111
	AATA	0.111111
	ATAA	0.111111
	TGCT	0.0740741
	GCTG	0.0740741
	CCCT	0.0740741
	ACCC	0.0740741
	CACG	0.0740741
	ATGC	0.0740741
	CGCG	0.0740741
	TCGG	0.0740741
	TAAC	0.0740741
	GTCG	0.0740741
	CTCC	0.0740741
	GTCA	0.0740741
	CGCT	0.0740741
	CTGA	0.0740741
	GCCG	0.0740741
	CCGA	0.0740741
	CGCC	0.0740741
	GCGC	0.0740741
	TGGC	0.0740741
	GTGG	0.0740741
	GGCA	0.0740741
	GTCC	0.0740741
	TAAT	0.0740741

## Sheet: Table S5
Table S5. CsTFs lists in three condition datasets.
GID	response to	act as repressor	act as activator	Description	Name	Family	probe set id	Target	DNA binding matrix (from PlantPAN 2.0)
AT1G01060	Cold stress in shoot	yes	-	Homeodomain-like superfamily protein	LHY;LHY1	Myb/SANT; MYB-related	261569_at	APRR1/TOC1[Repress];TCP21/CHE[Repress];CCA1[Repress];AT1G01060[Repress]	TFmatrixID_0369
AT1G02340	Cold stress in shoot	yes	-	basic helix-loop-helix (bHLH) DNA-binding superfamily protein	FBI1;HFR1;REP1;RSF1	bHLH	259417_at	-	-
AT1G13260	Cold stress in shoot	yes	-	related to ABI3/VP1 1	EDF4;RAV1	AP2; B3; RAV	259364_at	-	TFmatrixID_0123; TFmatrixID_0124; TFmatrixID_0527; TFmatrixID_0528; TFmatrixID_0560; TFmatrixID_0561; TFmatrixID_0089; TFmatrixID_0090; TF_motif_seq_0255; TF_motif_seq_0299
AT1G25250	Cold stress in shoot	-	-	indeterminate(ID)-domain 16	AtIDD16;IDD16	C2H2	245635_at	-	-
AT1G25550	Cold stress in shoot	-	-	myb-like transcription factor family protein		Myb/SANT	255734_at	-	TFmatrixID_0337
AT1G26790	Cold stress in shoot	-	-	Dof-type zinc finger DNA-binding family protein		Dof	261263_at	-	TF_motif_seq_0239
AT1G69570	Cold stress in shoot	-	-	Dof-type zinc finger DNA-binding family protein		Dof	259834_at	-	TF_motif_seq_0239
AT1G74840	Cold stress in shoot	-	-	Homeodomain-like superfamily protein		Myb/SANT	262166_at	-	TFmatrixID_0339
AT1G77850	Cold stress in shoot	yes	yes	auxin response factor 17	ARF17	ARF	262136_at	-	TF_motif_seq_0335
AT2G21320	Cold stress in shoot	-	-	B-box zinc finger family protein		DBB	263739_at	-	-
AT2G22840	Cold stress in shoot	-	yes	growth-regulating factor 1	AtGRF1;GRF1	GRF	266797_at	-	-
AT2G28550	Cold stress in shoot	-	yes	related to AP2.7	RAP2.7;TOE1	AP2	264057_at	-	TFmatrixID_0621; TFmatrixID_0622; TFmatrixID_0623
AT2G31370	Cold stress in shoot	-	-	Basic-leucine zipper (bZIP) transcription factor family protein		bZIP	263253_at	-	TFmatrixID_0188
AT2G31380	Cold stress in shoot	-	-	salt tolerance homologue	STH	DBB	263252_at	-	-
AT2G46830	Cold stress in shoot	yes	yes	circadian clock associated 1	CCA1	MYB-related	266719_at	APRR1/TOC1[Repress];TCP21/CHE[Repress];CAB2A[Activate];CAB2B[Activate];LHY[Repress];AT2G46830[Repress]	TFmatrixID_0029; TFmatrixID_0030
AT3G11020	Cold stress in shoot	-	yes	DRE/CRT-binding protein 2B	DREB2;DREB2B	ERF	256430_at	-	TF_motif_seq_0292
AT3G50260	Cold stress in shoot	-	yes	cooperatively regulated by ethylene and jasmonate 1	ATERF#011;CEJ1;DEAR1	ERF	252214_at	-	-
AT3G50410	Cold stress in shoot	-	-	OBF binding protein 1	OBP1	Dof	252210_at	-	TF_motif_seq_0239
AT4G16780	Cold stress in shoot	yes	-	homeobox protein 2	ATHB-2;ATHB2;HAT4;HB-2	Homeodomain; HD-ZIP	245276_at	AT4G16780[Repress]	TFmatrixID_0283; TFmatrixID_0286; TFmatrixID_0289; TF_motif_seq_0471
AT4G23750	Cold stress in shoot	-	yes	cytokinin response factor 2	CRF2;TMO3	AP2; ERF	254235_at	-	TFmatrixID_0083
AT4G24240	Cold stress in shoot	-	-	WRKY DNA-binding protein 7	ATWRKY7;WRKY7	WRKY	254159_at	-	TFmatrixID_0442; TFmatrixID_0444; TFmatrixID_0445; TFmatrixID_0446; TFmatrixID_0447; TFmatrixID_0448; TFmatrixID_0450; TFmatrixID_0452; TFmatrixID_0453; TFmatrixID_0454; TFmatrixID_0455; TFmatrixID_0456; TFmatrixID_0457; TFmatrixID_0458; TFmatrixID_0459;
AT4G25470	Cold stress in shoot	-	yes	C-repeat/DRE binding factor 2	ATCBF2;CBF2;DREB1C;FTQ4	AP2; ERF	254075_at	-	TFmatrixID_0084; TF_motif_seq_0292
AT4G25480	Cold stress in shoot	-	yes	dehydration response element B1A	ATCBF3;CBF3;DREB1A	AP2; ERF	254066_at	-	TFmatrixID_0085; TFmatrixID_0086; TF_motif_seq_0292
AT4G25490	Cold stress in shoot	-	yes	C-repeat/DRE binding factor 1	ATCBF1;CBF1;DREB1B	AP2; ERF	254074_at	-	TFmatrixID_0070; TFmatrixID_0080; TFmatrixID_0084; TFmatrixID_0085; TFmatrixID_0086; TFmatrixID_0088; TFmatrixID_0109; TFmatrixID_0121; TF_motif_seq_0292
AT5G06710	Cold stress in shoot	-	-	homeobox from Arabidopsis thaliana	HAT14	Homeodomain; HD-ZIP	250694_at	-	TFmatrixID_0283; TFmatrixID_0286; TFmatrixID_0289
AT5G15850	Cold stress in shoot	-	-	CONSTANS-like 1	ATCOL1;COL1	CO-like	246523_at	-	-
AT5G17300	Cold stress in shoot	yes	yes	Homeodomain-like superfamily protein	RVE1	MYB-related	250099_at	YUC8[Activate]	TFmatrixID_0609; TFmatrixID_0610
AT5G39660	Cold stress in shoot	-	-	cycling DOF factor 2	CDF2	Dof	249415_at	-	TFmatrixID_0239; TF_motif_seq_0239
AT5G47370	Cold stress in shoot	-	-	Homeobox-leucine zipper protein 4 (HB-4) / HD-ZIP protein	HAT2	Homeodomain; HD-ZIP	248801_at	-	TFmatrixID_0283; TFmatrixID_0286; TFmatrixID_0289
AT5G51990	Cold stress in shoot	-	yes	C-repeat-binding factor 4	CBF4;DREB1D	AP2; ERF	248389_at	-	TFmatrixID_0070; TFmatrixID_0080; TFmatrixID_0084; TFmatrixID_0085; TFmatrixID_0086; TFmatrixID_0088; TFmatrixID_0109; TFmatrixID_0121; TF_motif_seq_0292
AT5G52830	Cold stress in shoot	-	-	WRKY DNA-binding protein 27	ATWRKY27;WRKY27	WRKY	248306_at	-	TFmatrixID_0464; TF_motif_seq_0339; TF_motif_seq_0270
AT5G53290	Cold stress in shoot	-	yes	cytokinin response factor 3	CRF3	AP2; ERF	248253_at	-	TFmatrixID_0107
AT5G57660	Cold stress in shoot	-	-	CONSTANS-like 5	ATCOL5;COL5	CO-like	247921_at	-	-
AT1G09530	Osmotic stress in shoot	-	yes	phytochrome interacting factor 3	PAP3;PIF3;POC1	bHLH	264510_at	-	TFmatrixID_0159; TFmatrixID_0505; TFmatrixID_0558; TFmatrixID_0559; TFmatrixID_0111; TFmatrixID_0112; TFmatrixID_0597; TF_motif_seq_0300
AT1G22640	Osmotic stress in shoot	-	-	myb domain protein 3	ATMYB3;MYB3	Myb/SANT; MYB	264210_at	-	TFmatrixID_0336
AT1G30500	Osmotic stress in shoot	-	yes	nuclear factor Y, subunit A7	NF-YA7	NF-YA	261803_at	-	TF_motif_seq_0257
AT1G48000	Osmotic stress in shoot	-	-	myb domain protein 112	AtMYB112;MYB112	MYB	259618_at	-	-
AT1G59640	Osmotic stress in shoot	-	-	BIG PETAL P	BPE;BPEp;BPEub;ZCW32	bHLH	262073_at	-	TFmatrixID_0161
AT1G66390	Osmotic stress in shoot	-	yes	myb domain protein 90	ATMYB90;MYB90;PAP2	MYB	260140_at	-	-
AT1G69310	Osmotic stress in shoot	-	-	WRKY DNA-binding protein 57	ATWRKY57;WRKY57	WRKY	260337_at	-	TFmatrixID_0444; TF_motif_seq_0339; TF_motif_seq_0270
AT1G69490	Osmotic stress in shoot	-	-	NAC-like, activated by AP3/PI	ANAC029;ATNAP;NAP	NAC; NAM	256300_at	-	TFmatrixID_0382
AT1G74650	Osmotic stress in shoot	-	-	myb domain protein 31	ATMYB31;ATY13;MYB31	Myb/SANT	260220_at	-	TFmatrixID_0346
AT2G36270	Osmotic stress in shoot	-	yes	Basic-leucine zipper (bZIP) transcription factor family protein	ABI5;GIA1	bZIP	263907_at	Em1[Activate];Em6[Activate];AT2G36270[Activate]	TFmatrixID_0187
AT2G47190	Osmotic stress in shoot	-	-	myb domain protein 2	ATMYB2;MYB2	MYB	260581_at	-	-
AT3G12910	Osmotic stress in shoot	-	-	NAC (No Apical Meristem) domain transcriptional regulator superfamily protein		NAC	257846_at	-	-
AT3G19290	Osmotic stress in shoot	-	yes	ABRE binding factor 4	ABF4;AREB2	bZIP	258026_at	RD29B[Activate]	TFmatrixID_0182; TFmatrixID_0183; TFmatrixID_0184; TFmatrixID_0193; TFmatrixID_0515
AT3G20910	Osmotic stress in shoot	-	-	nuclear factor Y, subunit A9	NF-YA9	NF-YA	256806_at	-	TF_motif_seq_0257
AT3G21270	Osmotic stress in shoot	-	-	DOF zinc finger protein 2	ADOF2;DOF2	Dof	258044_at	-	TFmatrixID_0235; TF_motif_seq_0239
AT3G54320	Osmotic stress in shoot	-	-	Integrase-type DNA-binding superfamily protein	ASML1;ATWRI1;WRI;WRI1	AP2; ERF	251891_at;251892_at	-	TFmatrixID_0516; TFmatrixID_0539
AT3G62090	Osmotic stress in shoot	-	-	phytochrome interacting factor 3-like 2	PIF6;PIL2	bHLH	251245_at	-	-
AT4G36900	Osmotic stress in shoot	-	yes	related to AP2 10	DEAR4;RAP2.10	AP2; ERF	246222_at	-	TFmatrixID_0121; TFmatrixID_0035; TFmatrixID_0036
AT4G37180	Osmotic stress in shoot	-	-	Homeodomain-like superfamily protein		G2-like	246215_at	-	-
AT5G04760	Osmotic stress in shoot	-	-	Duplicated homeodomain-like superfamily protein		Myb/SANT	250858_at	-	TFmatrixID_0353
AT5G13330	Osmotic stress in shoot	-	yes	related to AP2 6l	Rap2.6L	AP2; ERF	250287_at	-	TFmatrixID_0100
AT5G39610	Osmotic stress in shoot	-	-	NAC domain containing protein 6	ANAC092;ATNAC2;ATNAC6;NAC2;NAC6;ORE1	NAC; NAM	249467_at	-	TFmatrixID_0388
AT5G43840	Osmotic stress in shoot	-	yes	heat shock transcription factor A6A	AT-HSFA6A;HSFA6A	HSF	249117_at	-	TF_motif_seq_0010
AT5G65210	Osmotic stress in shoot	-	yes	bZIP transcription factor family protein	TGA1	bZIP	247199_at	-	TFmatrixID_0199; TFmatrixID_0533; TF_motif_seq_0271; TF_motif_seq_0451
AT2G25820	Salt stress in shoot	-	yes	Integrase-type DNA-binding superfamily protein		AP2; ERF	266661_at	-	TFmatrixID_0080; TFmatrixID_0088
AT5G06510	Salt stress in shoot	-	yes	nuclear factor Y, subunit A10	NF-YA10	NF-YA	250688_at	-	TF_motif_seq_0257
AT5G25390	Salt stress in shoot	-	-	Integrase-type DNA-binding superfamily protein	SHN2	AP2; ERF	246939_at	-	TFmatrixID_0055
AT1G68200	Genotoxic stress in shoot	-	-	Zinc finger C-x8-C-x5-C-x3-H type family protein		C3H Zinc finger	260430_at	-	-
AT5G64060	Genotoxic stress in shoot	-	-	NAC domain containing protein 103	anac103;NAC103	NAC	247317_at	-	-
AT1G07520	UV-B stress in shoot	-	-	GRAS family transcription factor		GRAS	261063_at	-	-
AT1G15790	UV-B stress in shoot	-	-	unknown protein		bHLH	259489_at	-	-
AT1G34180	UV-B stress in shoot	-	-	NAC domain containing protein 16	anac016;NAC016	NAC	262542_at	-	-
AT1G57560	UV-B stress in shoot	-	-	myb domain protein 50	AtMYB50;MYB50	MYB	246401_at	-	-
AT2G33710	UV-B stress in shoot	-	yes	Integrase-type DNA-binding superfamily protein		AP2; ERF	267451_at	-	TFmatrixID_0069
AT2G37430	UV-B stress in shoot	-	-	C2H2 and C2HC zinc fingers superfamily protein		C2H2	266010_at	-	TFmatrixID_0214; TFmatrixID_0215; TFmatrixID_0216
AT1G10585	Wounding stress in shoot	-	-	basic helix-loop-helix (bHLH) DNA-binding superfamily protein		bHLH	263210_at	-	-
AT1G12610	Wounding stress in shoot	-	yes	Integrase-type DNA-binding superfamily protein	DDF1	AP2; ERF	255937_at	-	TFmatrixID_0084; TFmatrixID_0085; TFmatrixID_0086; TFmatrixID_0109; TFmatrixID_0032; TF_motif_seq_0292
AT1G74430	Wounding stress in shoot	-	-	myb domain protein 95	ATMYB95;ATMYBCP66;MYB95	MYB	260237_at	-	-
AT2G22770	Wounding stress in shoot	-	yes	basic helix-loop-helix (bHLH) DNA-binding superfamily protein	NAI1	bHLH	266456_at	NAI2[Activate];PYK10[Activate];PBP1[Activate]	-
AT3G25730	Wounding stress in shoot	-	yes	ethylene response DNA binding factor 3	EDF3	AP2; B3; RAV	257643_at	-	TFmatrixID_0126; TFmatrixID_0127
AT5G46590	Wounding stress in shoot	-	-	NAC domain containing protein 96	anac096;NAC096	NAC	248855_at	-	-
AT5G52020	Wounding stress in shoot	-	yes	Integrase-type DNA-binding superfamily protein		AP2; ERF	248400_at	-	TFmatrixID_0080
AT1G18330	Heat stress in shoot	-	-	Homeodomain-like superfamily protein	EPR1;RVE7	Myb/SANT; MYB-related	261663_at	AT1G18330[]	TFmatrixID_0334
AT1G56170	Heat stress in shoot	-	-	nuclear factor Y, subunit C2	ATHAP5B;HAP5B;NF-YC2	NF-YC	262098_at	-	TF_motif_seq_0257
AT1G78080	Heat stress in shoot	-	yes	related to AP2 4	RAP2.4	AP2; ERF	262135_at	-	TFmatrixID_0067
AT2G26150	Heat stress in shoot	-	yes	heat shock transcription factor A2	ATHSFA2;HSFA2	HSF	266841_at	ascorbate peroxidase 2 (APX2)[Activate]	TF_motif_seq_0010
AT3G10800	Heat stress in shoot	-	-	Basic-leucine zipper (bZIP) transcription factor family protein	BZIP28	bZIP	258759_at	-	TFmatrixID_0189
AT3G51910	Heat stress in shoot	-	yes	heat shock transcription factor A7A	AT-HSFA7A;HSFA7A	HSF	252081_at	-	TF_motif_seq_0010
AT4G11660	Heat stress in shoot	-	-	winged-helix DNA-binding transcription factor family protein	AT-HSFB2B;HSFB2B	HSF	254878_at	-	TF_motif_seq_0010
AT4G34680	Heat stress in shoot	-	yes	GATA transcription factor 3	GATA3	GATA	253249_at	-	TFmatrixID_0270; TF_motif_seq_0243; TF_motif_seq_0237
AT5G04410	Heat stress in shoot	-	-	NAC domain containing protein 2	anac078;NAC2	NAC; NAM	250849_at	-	TFmatrixID_0385
AT5G62020	Heat stress in shoot	-	-	heat shock transcription factor B2A	AT-HSFB2A;HSFB2A	HSF	247509_at	-	TF_motif_seq_0010; TFmatrixID_0641; TFmatrixID_0642
AT5G67190	Cold stress in root	-	yes	DREB and EAR motif protein 2	DEAR2	ERF	247029_at	-	-
AT1G69570	Cold stress in root	-	-	Dof-type zinc finger DNA-binding family protein		Dof	259834_at	-	TF_motif_seq_0239
AT5G52660	Cold stress in root	-	-	Homeodomain-like superfamily protein		Myb/SANT; MYB-related	248328_at	-	TFmatrixID_0320
AT5G15850	Cold stress in root	-	-	CONSTANS-like 1	ATCOL1;COL1	CO-like	246523_at	-	-
AT5G05790	Cold stress in root	-	-	Duplicated homeodomain-like superfamily protein		MYB	250741_at	-	-
AT1G49720	Cold stress in root	-	-	abscisic acid responsive element-binding factor 1	ABF1	bZIP	261613_at	-	TFmatrixID_0183; TFmatrixID_0184; TFmatrixID_0515
AT1G76580	Cold stress in root	-	-	Squamosa promoter-binding protein-like (SBP domain) transcription factor family protein		SBP	259971_at	-	TFmatrixID_0403; TF_motif_seq_0508
AT1G26790	Cold stress in root	-	-	Dof-type zinc finger DNA-binding family protein		Dof	261263_at	-	TF_motif_seq_0239
AT2G23340	Cold stress in root	-	yes	DREB and EAR motif protein 3	DEAR3	AP2; ERF	245078_at	-	TFmatrixID_0121; TFmatrixID_0033; TFmatrixID_0034
AT4G38960	Cold stress in root	-	-	B-box type zinc finger family protein		DBB	252917_at	-	-
AT3G21270	Cold stress in root	-	-	DOF zinc finger protein 2	ADOF2;DOF2	Dof	258044_at	-	TFmatrixID_0235; TF_motif_seq_0239
AT5G11590	Cold stress in root	-	yes	Integrase-type DNA-binding superfamily protein	TINY2	AP2; ERF	250379_at	-	TFmatrixID_0070; TFmatrixID_0080; TFmatrixID_0084; TFmatrixID_0085; TFmatrixID_0086; TFmatrixID_0088; TFmatrixID_0119; TFmatrixID_0121
AT3G02380	Cold stress in root	-	-	CONSTANS-like 2	ATCOL2;COL2	CO-like	258497_at	-	-
AT3G47500	Cold stress in root	-	-	cycling DOF factor 3	CDF3	Dof	252429_at	-	TFmatrixID_0237; TF_motif_seq_0239
AT1G74840	Cold stress in root	-	-	Homeodomain-like superfamily protein		Myb/SANT	262166_at	-	TFmatrixID_0339
AT4G25480	Cold stress in root	-	yes	dehydration response element B1A	ATCBF3;CBF3;DREB1A	AP2; ERF	254066_at	-	TFmatrixID_0085; TFmatrixID_0086; TF_motif_seq_0292
AT3G24520	Cold stress in root	-	-	heat shock transcription factor C1	AT-HSFC1;HSFC1	HSF	258139_at	-	TFmatrixID_0045; TFmatrixID_0046; TF_motif_seq_0010
AT1G69690	Cold stress in root	-	-	TCP family transcription factor		TCP	260371_at	-	TFmatrixID_0616
AT2G31380	Cold stress in root	-	-	salt tolerance homologue	STH	DBB	263252_at	-	-
AT2G28550	Cold stress in root	-	yes	related to AP2.7	RAP2.7;TOE1	AP2	264057_at	-	TFmatrixID_0621; TFmatrixID_0622; TFmatrixID_0623
AT5G03680	Cold stress in root	yes	-	Duplicated homeodomain-like superfamily protein	PTL	Trihelix	250908_at	-	-
AT1G06040	Cold stress in root	-	-	B-box zinc finger family protein	STO	DBB	260956_at	-	-
AT1G78600	Cold stress in root	-	-	light-regulated zinc finger protein 1	DBB3;LZF1;STH3	DBB	263128_at	-	-
AT2G22800	Cold stress in root	-	-	Homeobox-leucine zipper protein family	HAT9	Homeodomain; HD-ZIP	266824_at	-	TFmatrixID_0283; TFmatrixID_0286; TFmatrixID_0289
AT5G41090	Osmotic stress in root	-	-	NAC domain containing protein 95	anac095;NAC095	NAC	249338_at	-	-
AT2G46680	Osmotic stress in root	-	yes	homeobox 7	ATHB-7;ATHB7;HB-7	Homeodomain; HD-ZIP	266327_at	-	TFmatrixID_0284
AT2G36270	Osmotic stress in root	-	yes	Basic-leucine zipper (bZIP) transcription factor family protein	ABI5;GIA1	bZIP	263907_at	Em1[Activate];Em6[Activate];AT2G36270[Activate]	TFmatrixID_0187
AT1G18710	Osmotic stress in root	-	-	myb domain protein 47	AtMYB47;MYB47	MYB	261431_at	-	-
AT5G43840	Osmotic stress in root	-	yes	heat shock transcription factor A6A	AT-HSFA6A;HSFA6A	HSF	249117_at	-	TF_motif_seq_0010
AT1G03790	Osmotic stress in root	yes	-	Zinc finger C-x8-C-x5-C-x3-H type family protein	SOM	C3H Zinc finger	265084_at	-	-
AT5G17430	Osmotic stress in root	-	-	Integrase-type DNA-binding superfamily protein	BBM	AP2	246426_at	-	TFmatrixID_0516; TFmatrixID_0539
AT4G28530	Osmotic stress in root	-	-	NAC domain containing protein 74	anac074;NAC074	NAC	253774_at	-	-
AT5G22290	Osmotic stress in root	-	-	NAC domain containing protein 89	anac089;NAC089	NAC	249944_at	-	-
AT1G51140	Osmotic stress in root	-	-	basic helix-loop-helix (bHLH) DNA-binding superfamily protein		bHLH	245748_at	-	TFmatrixID_0176
AT3G26744	Osmotic stress in root	-	yes	basic helix-loop-helix (bHLH) DNA-binding superfamily protein	ATICE1;ICE1;SCRM	bHLH	258310_at	CBF/DREB1[Activate];CBF3/DREB1A[];SPCH[];MUTE[];FAMA[]	TF_motif_seq_0302
AT3G02940	Osmotic stress in root	-	-	myb domain protein 107	AtMYB107;MYB107	MYB	258620_at	-	-
AT3G02150	Osmotic stress in root	yes	yes	plastid transcription factor 1	PTF1;TCP13;TFPD	TCP	259129_at	CUC genes[Repress];	TFmatrixID_0421; TFmatrixID_0425; TFmatrixID_0427; TFmatrixID_0428; TFmatrixID_0430; TFmatrixID_0432; TFmatrixID_0440
AT2G47810	Osmotic stress in root	-	-	nuclear factor Y, subunit B5	NF-YB5	NF-YB	257371_at	-	TF_motif_seq_0257
AT4G16750	Osmotic stress in root	-	yes	Integrase-type DNA-binding superfamily protein		AP2; ERF	245445_at	-	TFmatrixID_0080
AT1G66230	Osmotic stress in root	-	-	myb domain protein 20	AtMYB20;MYB20	MYB	259822_at	-	-
AT1G17310	Osmotic stress in root	-	-	MADS-box transcription factor family protein		M-type	260845_at	-	-
AT3G16280	Salt stress in root	-	yes	Integrase-type DNA-binding superfamily protein		AP2; ERF	259374_at	-	TFmatrixID_0080; TFmatrixID_0084; TFmatrixID_0085; TFmatrixID_0086; TFmatrixID_0088
AT2G31180	Salt stress in root	-	-	myb domain protein 14	ATMYB14;MYB14;MYB14AT	MYB	266469_at	-	-
AT4G17980	Salt stress in root	-	-	NAC domain containing protein 71	anac071;NAC071	NAC	254698_at	-	-
AT5G24590	Salt stress in root	-	-	TCV-interacting protein	ANAC091;TIP	NAC; NAM	249746_at	-	TFmatrixID_0384
AT4G18170	Salt stress in root	-	-	WRKY DNA-binding protein 28	ATWRKY28;WRKY28	WRKY	254652_at	-	TFmatrixID_0442; TFmatrixID_0443; TFmatrixID_0444; TFmatrixID_0445; TFmatrixID_0446; TFmatrixID_0447; TFmatrixID_0448; TFmatrixID_0450; TFmatrixID_0452; TFmatrixID_0453; TFmatrixID_0454; TFmatrixID_0455; TFmatrixID_0456; TFmatrixID_0457; TFmatrixID_0458;
AT4G17230	Salt stress in root	-	yes	SCARECROW-like 13	SCL13	GRAS	245247_at	phytochrome B(phyB)[Activate]	-
AT2G42430	Salt stress in root	-	-	lateral organ boundaries-domain 16	ASL18;LBD16	LOB; LBD	265856_at	-	TFmatrixID_0051
AT4G32800	Salt stress in root	-	yes	Integrase-type DNA-binding superfamily protein		AP2; ERF	253405_at	-	TFmatrixID_0088
AT2G25900	Salt stress in root	-	-	Zinc finger C-x8-C-x5-C-x3-H type family protein	ATCTH;ATTZF1	C3H Zinc finger	266656_at	-	-
AT2G38250	Salt stress in root	-	yes	Homeodomain-like superfamily protein		Trihelix	267140_at	CAM4[Activate]	-
AT4G29230	Salt stress in root	-	-	NAC domain containing protein 75	anac075;NAC075	NAC	253710_at	-	-
AT4G01250	Salt stress in root	-	yes	WRKY family transcription factor	AtWRKY22;WRKY22	WRKY	255568_at	WRKY 29[Activate];SIRK[Activate];WRKY 22(AT4G01250)[Activate]	TFmatrixID_0454; TF_motif_seq_0339; TF_motif_seq_0270
AT5G47670	Salt stress in root	-	-	nuclear factor Y, subunit B6	L1L;NF-YB6	NF-YB	248754_at	-	TF_motif_seq_0257
AT1G74930	Salt stress in root	-	-	Integrase-type DNA-binding superfamily protein	ORA47	AP2; ERF	262211_at	-	TFmatrixID_0064; TFmatrixID_0595; TFmatrixID_0596
AT4G34410	Salt stress in root	-	yes	redox responsive transcription factor 1	RRTF1	AP2; ERF	253259_at	-	TFmatrixID_0060; TFmatrixID_0062; TFmatrixID_0069; TFmatrixID_0071; TFmatrixID_0072; TFmatrixID_0075; TFmatrixID_0077; TFmatrixID_0078; TFmatrixID_0081; TFmatrixID_0082; TFmatrixID_0087; TFmatrixID_0100; TFmatrixID_0102; TFmatrixID_0103; TFmatrixID_0107;
AT4G37180	Salt stress in root	-	-	Homeodomain-like superfamily protein		G2-like	246215_at	-	-
AT2G47190	Salt stress in root	-	-	myb domain protein 2	ATMYB2;MYB2	MYB	260581_at	-	-
AT4G18890	Salt stress in root	-	-	BES1/BZR1 homolog 3	BEH3	BES1	254610_at	-	-
AT1G67310	Salt stress in root	-	yes	Calmodulin-binding transcription activator protein with CG-1 and Ankyrin domains		CAMTA	264999_at	-	TF_motif_seq_0285
AT1G21910	Salt stress in root	-	yes	Integrase-type DNA-binding superfamily protein		ERF	260856_at	-	-
AT2G46590	Salt stress in root	-	-	Dof-type zinc finger DNA-binding family protein	DAG2	Dof	265448_at	-	TF_motif_seq_0239; TFmatrixID_0031
AT5G66700	Salt stress in root	-	-	homeobox 53	ATHB53;HB-8;HB53	HD-ZIP	247052_at	-	-
AT1G80590	Salt stress in root	-	-	WRKY DNA-binding protein 66	ATWRKY66;WRKY66	WRKY	260278_at	-	TFmatrixID_0443; TFmatrixID_0444; TFmatrixID_0453; TFmatrixID_0454; TFmatrixID_0456; TFmatrixID_0459; TFmatrixID_0461; TFmatrixID_0462; TFmatrixID_0463; TFmatrixID_0464; TFmatrixID_0468; TF_motif_seq_0339; TF_motif_seq_0270
AT3G15500	Salt stress in root	-	-	NAC domain containing protein 3	ANAC055;ATNAC3;NAC055;NAC3	NAC; NAM	258395_at	-	TFmatrixID_0381; TFmatrixID_0382; TFmatrixID_0011; TFmatrixID_0012; TF_motif_seq_0305
AT1G77640	Salt stress in root	-	yes	Integrase-type DNA-binding superfamily protein		ERF	259729_at	-	-
AT3G06490	Salt stress in root	yes	-	myb domain protein 108	AtMYB108;BOS1;MYB108	MYB	258516_at	-	-
AT2G19810	Salt stress in root	-	-	CCCH-type zinc finger family protein		C3H Zinc finger	266695_at	-	-
AT3G15210	Salt stress in root	yes	-	ethylene responsive element binding factor 4	ATERF-4;ATERF4;ERF4;RAP2.5	AP2; ERF	257053_at	-	TFmatrixID_0075
AT1G01720	Salt stress in root	-	-	NAC (No Apical Meristem) domain transcriptional regulator superfamily protein	ANAC002;ATAF1	NAC; NAM	261564_at	-	TFmatrixID_0381; TFmatrixID_0382
AT5G25190	Salt stress in root	-	-	Integrase-type DNA-binding superfamily protein		AP2; ERF	246932_at	-	TFmatrixID_0055
AT3G49530	Salt stress in root	-	-	NAC domain containing protein 62	ANAC062;NAC062;NTL6	NAC; NAM	252278_at	-	TFmatrixID_0384
AT1G32640	Salt stress in root	yes	yes	Basic helix-loop-helix (bHLH) DNA-binding family protein	ATMYC2;JAI1;JIN1;MYC2;RD22BP1;ZBF1	bHLH	261713_at	PLETHORA1 (PLT1)[Repress];PLT2[Repress];TIFY/JAZ[Activate]	TFmatrixID_0160; TFmatrixID_0511; TF_motif_seq_0298; TF_motif_seq_0301; TF_motif_seq_0410
AT5G67300	Salt stress in root	yes	-	myb domain protein r1	ATMYB44;ATMYBR1;MYB44;MYBR1	Myb/SANT; MYB	246987_at	protein phosphatases 2C[Repress]	TFmatrixID_0347; TFmatrixID_0520
AT3G58190	Salt stress in root	-	-	lateral organ boundaries-domain 29	ASL16;LBD29	LBD	251565_at	-	-
AT3G02990	Salt stress in root	-	yes	heat shock transcription factor A1E	ATHSFA1E;HSFA1E	HSF	258603_at	-	TF_motif_seq_0010
AT3G19580	Salt stress in root	yes	yes	zinc-finger protein 2	AZF2;ZF2	C2H2	257022_at	LOX3[];TIFY10A/JAZ1[]	TFmatrixID_0213
AT4G08250	Salt stress in root	-	-	GRAS family transcription factor		GRAS	255125_at	-	-
AT1G19210	Salt stress in root	-	yes	Integrase-type DNA-binding superfamily protein		AP2; ERF	256009_at	-	TFmatrixID_0064
AT3G23250	Salt stress in root	-	-	myb domain protein 15	ATMYB15;ATY19;MYB15	Myb/SANT	257919_at	-	TFmatrixID_0519
AT1G50600	Salt stress in root	-	-	scarecrow-like 5	SCL5	GRAS	261860_at	-	-
AT5G59820	Salt stress in root	-	-	C2H2-type zinc finger family protein	RHL41;ZAT12	C2H2	247655_at	-	TFmatrixID_0218
AT2G44910	Salt stress in root	-	-	homeobox-leucine zipper protein 4	ATHB-4;ATHB4;HB4	Homeodomain; HD-ZIP	266814_at	-	TFmatrixID_0283
AT1G52890	Salt stress in root	-	-	NAC domain containing protein 19	ANAC019;NAC019	NAC; NAM	260203_at	-	TFmatrixID_0381; TFmatrixID_0382; TF_motif_seq_0305
AT1G01010	Salt stress in root	-	-	NAC domain containing protein 1	ANAC001;NAC001	NAC	261585_at	-	-
AT3G11020	Salt stress in root	-	yes	DRE/CRT-binding protein 2B	DREB2;DREB2B	ERF	256430_at	-	TF_motif_seq_0292
AT1G62300	Salt stress in root	yes	yes	WRKY family transcription factor	ATWRKY6;WRKY6	WRKY	264746_at	SIRK[Activate];AT1G62300[Repress];WRKY42[Repress]	TFmatrixID_0442; TFmatrixID_0444; TFmatrixID_0445; TFmatrixID_0446; TFmatrixID_0447; TFmatrixID_0448; TFmatrixID_0450; TFmatrixID_0452; TFmatrixID_0453; TFmatrixID_0454; TFmatrixID_0455; TFmatrixID_0456; TFmatrixID_0457; TFmatrixID_0458; TFmatrixID_0460;
AT5G02460	Salt stress in root	-	-	Dof-type zinc finger DNA-binding family protein		Dof	251051_at	-	TF_motif_seq_0239
AT1G12610	Salt stress in root	-	yes	Integrase-type DNA-binding superfamily protein	DDF1	AP2; ERF	255937_at	-	TFmatrixID_0084; TFmatrixID_0085; TFmatrixID_0086; TFmatrixID_0109; TFmatrixID_0032; TF_motif_seq_0292
AT5G62470	Salt stress in root	-	-	myb domain protein 96	ATMYB96;MYB96;MYBCOV1	Myb/SANT	247455_at	-	TFmatrixID_0346
AT3G55980	Salt stress in root	-	-	salt-inducible zinc finger 1	ATSZF1;SZF1	C3H Zinc finger	251745_at	-	-
AT3G50060	Salt stress in root	-	-	myb domain protein 77	MYB77	Myb/SANT	252193_at	-	TFmatrixID_0347; TFmatrixID_0520
AT5G61890	Salt stress in root	-	yes	Integrase-type DNA-binding superfamily protein		AP2; ERF	247492_at	-	TFmatrixID_0053; TFmatrixID_0060; TFmatrixID_0069; TFmatrixID_0071; TFmatrixID_0082; TFmatrixID_0100; TFmatrixID_0102; TFmatrixID_0103; TFmatrixID_0106; TFmatrixID_0113
AT4G37260	Salt stress in root	-	-	myb domain protein 73	ATMYB73;MYB73	Myb/SANT	246253_at	-	TFmatrixID_0330
AT4G36780	Salt stress in root	-	-	BES1/BZR1 homolog 2	BEH2	BES1	246284_at	-	-
AT3G60390	Salt stress in root	-	-	homeobox-leucine zipper protein 3	HAT3	Homeodomain; HD-ZIP	251374_at	-	TFmatrixID_0286
AT2G22760	Salt stress in root	-	-	basic helix-loop-helix (bHLH) DNA-binding superfamily protein		bHLH	266455_at	-	-
AT4G37780	Salt stress in root	-	-	myb domain protein 87	ATMYB87;MYB87	MYB	253067_at	-	-
AT2G22300	Salt stress in root	-	-	signal responsive 1	CAMTA3;SR1	CG-1; CAMTA	263457_at	-	TFmatrixID_0220; TF_motif_seq_0285
AT1G53170	Salt stress in root	yes	-	ethylene response factor 8	ATERF-8;ATERF8;ERF8	AP2; ERF	261315_at	-	TFmatrixID_0062
AT5G13080	Salt stress in root	-	-	WRKY DNA-binding protein 75	ATWRKY75;WRKY75	WRKY	245976_at	-	TFmatrixID_0460; TF_motif_seq_0339; TF_motif_seq_0270
AT3G30210	Salt stress in root	-	-	myb domain protein 121	ATMYB121;MYB121	MYB	257307_at	-	-
AT4G36160	Salt stress in root	-	-	NAC domain containing protein 76	ANAC076;NAC076;VND2	NAC; NAM	253076_at	-	TFmatrixID_0383; TFmatrixID_0392; TFmatrixID_0397
AT5G07310	Salt stress in root	-	yes	Integrase-type DNA-binding superfamily protein		AP2; ERF	250622_at	-	TFmatrixID_0053; TFmatrixID_0054; TFmatrixID_0060; TFmatrixID_0069; TFmatrixID_0082; TFmatrixID_0087; TFmatrixID_0100; TFmatrixID_0102; TFmatrixID_0103; TFmatrixID_0106; TFmatrixID_0113
AT3G55370	Salt stress in root	-	-	OBF-binding protein 3	OBP3	Dof	251806_at	-	TF_motif_seq_0239
AT4G18880	Salt stress in root	-	yes	heat shock transcription factor A4A	AT-HSFA4A;HSF A4A	HSF	254592_at	-	TF_motif_seq_0010
AT1G44830	Salt stress in root	-	yes	Integrase-type DNA-binding superfamily protein		ERF	261327_at	-	-
AT4G34400	Salt stress in root	-	-	AP2/B3-like transcriptional factor family protein		B3	253258_at	-	-
AT2G31210	Salt stress in root	-	-	basic helix-loop-helix (bHLH) DNA-binding superfamily protein		bHLH	264117_at	-	-
AT2G23320	Salt stress in root	-	-	WRKY DNA-binding protein 15	WRKY15	WRKY	245051_at	-	TFmatrixID_0446; TF_motif_seq_0339; TF_motif_seq_0270
AT2G30250	Salt stress in root	-	-	WRKY DNA-binding protein 25	ATWRKY25;WRKY25	WRKY	267246_at	-	TFmatrixID_0449; TF_motif_seq_0339; TF_motif_seq_0270
AT5G04760	Salt stress in root	-	-	Duplicated homeodomain-like superfamily protein		Myb/SANT	250858_at	-	TFmatrixID_0353
AT4G33280	Salt stress in root	-	-	AP2/B3-like transcriptional factor family protein		B3	253375_at	-	-
AT4G21440	Salt stress in root	-	-	MYB-like 102	ATM4;ATMYB102;MYB102;MYB102	MYB	254413_at	-	-
AT2G32930	Salt stress in root	-	-	zinc finger nuclease 2	ZFN2	C3H Zinc finger	267604_at	-	-
AT5G46350	Salt stress in root	-	-	WRKY DNA-binding protein 8	ATWRKY8;WRKY8	WRKY	248896_at	-	TFmatrixID_0462; TF_motif_seq_0339; TF_motif_seq_0270
AT1G51700	Salt stress in root	-	-	DOF zinc finger protein 1	ADOF1;DOF1	Dof	256185_at	-	TF_motif_seq_0239
AT4G37850	Salt stress in root	-	-	basic helix-loop-helix (bHLH) DNA-binding superfamily protein		bHLH	253070_at	-	-
AT1G29860	Salt stress in root	-	-	WRKY DNA-binding protein 71	ATWRKY71;WRKY71	WRKY	255999_at	-	TFmatrixID_0442; TFmatrixID_0443; TFmatrixID_0444; TFmatrixID_0445; TFmatrixID_0446; TFmatrixID_0447; TFmatrixID_0448; TFmatrixID_0450; TFmatrixID_0452; TFmatrixID_0453; TFmatrixID_0454; TFmatrixID_0455; TFmatrixID_0456; TFmatrixID_0457; TFmatrixID_0458;
AT1G80840	Salt stress in root	-	-	WRKY DNA-binding protein 40	ATWRKY40;WRKY40	WRKY	261892_at	-	TFmatrixID_0445; TF_motif_seq_0339; TF_motif_seq_0270
AT5G47220	Salt stress in root	-	yes	ethylene responsive element binding factor 2	ATERF-2;ATERF2;ERF2	AP2; ERF	248794_at	-	TFmatrixID_0102
AT2G20110	Salt stress in root	-	-	Tesmin/TSO1-like CXC domain-containing protein		TCR; CPP	265592_at	-	TFmatrixID_0224
AT4G17500	Salt stress in root	-	yes	ethylene responsive element binding factor 1	ATERF-1;ERF-1	AP2; ERF	245252_at	-	TFmatrixID_0082; TFmatrixID_0023; TFmatrixID_0024
AT1G66550	Salt stress in root	-	-	WRKY DNA-binding protein 67	ATWRKY67;WRKY67	WRKY	256364_at	-	TFmatrixID_0442; TFmatrixID_0443; TFmatrixID_0444; TFmatrixID_0452; TFmatrixID_0453; TFmatrixID_0454; TFmatrixID_0455; TFmatrixID_0459; TFmatrixID_0460; TFmatrixID_0461; TFmatrixID_0462; TFmatrixID_0463; TFmatrixID_0464; TFmatrixID_0468; TF_motif_seq_0339
AT2G38470	Salt stress in root	-	-	WRKY DNA-binding protein 33	ATWRKY33;WRKY33	WRKY	267028_at	-	TFmatrixID_0451; TF_motif_seq_0339; TF_motif_seq_0270
AT3G53600	Salt stress in root	-	-	C2H2-type zinc finger family protein		C2H2	251950_at	-	TFmatrixID_0215; TFmatrixID_0635
AT3G23220	Salt stress in root	-	yes	Integrase-type DNA-binding superfamily protein		AP2; ERF	257917_at	-	TFmatrixID_0054; TFmatrixID_0068; TFmatrixID_0071; TFmatrixID_0078; TFmatrixID_0079; TFmatrixID_0082; TFmatrixID_0101; TFmatrixID_0102; TFmatrixID_0113; TFmatrixID_0512
AT3G49690	Salt stress in root	-	-	myb domain protein 84	ATMYB84;MYB84;RAX3	Myb/SANT; MYB	252233_at	-	TFmatrixID_0521
AT3G23240	Salt stress in root	-	yes	ethylene response factor 1	ATERF1;ERF1	AP2; ERF	257927_at	-	TFmatrixID_0079; TFmatrixID_0512; TFmatrixID_0039; TF_motif_seq_0227
AT4G16780	Salt stress in root	yes	-	homeobox protein 2	ATHB-2;ATHB2;HAT4;HB-2	Homeodomain; HD-ZIP	245276_at	AT4G16780[Repress]	TFmatrixID_0283; TFmatrixID_0286; TFmatrixID_0289; TF_motif_seq_0471
AT2G46310	Salt stress in root	-	yes	cytokinin response factor 5	CRF5	AP2; ERF	266606_at	-	TFmatrixID_0060; TFmatrixID_0078; TFmatrixID_0083; TFmatrixID_0087; TFmatrixID_0100; TFmatrixID_0107; TFmatrixID_0113
AT1G22810	Salt stress in root	-	yes	Integrase-type DNA-binding superfamily protein		ERF	264202_at	-	-
AT2G24570	Salt stress in root	-	-	WRKY DNA-binding protein 17	ATWRKY17;WRKY17	WRKY	263797_at	-	TFmatrixID_0447; TF_motif_seq_0339; TF_motif_seq_0270
AT3G25990	Salt stress in root	-	-	Homeodomain-like superfamily protein		MADF; Trihelix	258068_at	-	TFmatrixID_0306
AT5G63790	Salt stress in root	-	-	NAC domain containing protein 102	ANAC102;NAC102	NAC; NAM	247351_at	-	TFmatrixID_0381
AT3G23230	Salt stress in root	-	yes	Integrase-type DNA-binding superfamily protein		AP2; ERF	257918_at	-	TFmatrixID_0078
AT5G47390	Salt stress in root	-	-	myb-like transcription factor family protein		Myb/SANT	248795_at	-	TFmatrixID_0361
AT5G61600	Salt stress in root	-	yes	ethylene response factor 104	ERF104	AP2; ERF	247543_at	-	TFmatrixID_0069; TFmatrixID_0071; TFmatrixID_0081; TFmatrixID_0092; TFmatrixID_0101; TFmatrixID_0103; TFmatrixID_0106; TFmatrixID_0110
AT1G75490	Salt stress in root	-	-	Integrase-type DNA-binding superfamily protein		AP2; ERF	262977_at	-	TFmatrixID_0066; TF_motif_seq_0292
AT4G12350	Salt stress in root	-	-	myb domain protein 42	AtMYB42;MYB42	MYB	254813_at	-	-
AT2G17040	Salt stress in root	-	-	NAC domain containing protein 36	anac036;NAC036	NAC	263584_at	-	-
AT4G25410	Salt stress in root	-	-	basic helix-loop-helix (bHLH) DNA-binding superfamily protein		bHLH	254064_at	-	-
AT1G28370	Salt stress in root	yes	-	ERF domain protein 11	ATERF11;ERF11	AP2; ERF	261470_at	-	TFmatrixID_0059
AT1G10170	Salt stress in root	-	-	NF-X-like 1	ATNFXL1;NFXL1	NF-X1	264460_at	-	-
AT1G32870	Salt stress in root	-	-	NAC domain protein 13	ANAC013;ANAC13;NAC13	NAC	261192_at	-	-
AT1G43160	Salt stress in root	-	yes	related to AP2 6	RAP2.6	AP2; ERF	264415_at	-	TFmatrixID_0060; TFmatrixID_0601; TFmatrixID_0602; TFmatrixID_0603
AT1G42990	Salt stress in root	-	-	basic region/leucine zipper motif 60	ATBZIP60;BZIP60;BZIP60	bZIP	259626_at	-	TFmatrixID_0027; TFmatrixID_0028
AT4G17490	Salt stress in root	-	yes	ethylene responsive element binding factor 6	ATERF6;ERF-6-6;ERF6	AP2; ERF	245250_at	-	TFmatrixID_0081
AT1G68670	Salt stress in root	-	-	myb-like transcription factor family protein		Myb/SANT	262284_at	-	TFmatrixID_0338
AT2G40740	Salt stress in root	-	-	WRKY DNA-binding protein 55	ATWRKY55;WRKY55	WRKY	266052_at	-	TFmatrixID_0442; TFmatrixID_0443; TFmatrixID_0444; TFmatrixID_0446; TFmatrixID_0447; TFmatrixID_0450; TFmatrixID_0452; TFmatrixID_0453; TFmatrixID_0454; TFmatrixID_0455; TFmatrixID_0456; TFmatrixID_0457; TFmatrixID_0458; TFmatrixID_0459; TFmatrixID_0460;
AT2G44840	Salt stress in root	-	yes	ethylene-responsive element binding factor 13	ATERF13;EREBP;ERF13	AP2; ERF	266821_at	-	TFmatrixID_0071
AT1G04990	Salt stress in root	-	-	Zinc finger C-x8-C-x5-C-x3-H type family protein		C3H Zinc finger	261125_at	-	-
AT2G42440	Salt stress in root	-	-	Lateral organ boundaries (LOB) domain family protein		LBD	257386_at	-	-
AT3G62610	Salt stress in root	-	-	myb domain protein 11	ATMYB11;MYB11;PFG2	MYB	251223_at	-	-
AT4G28110	Salt stress in root	-	-	myb domain protein 41	AtMYB41;MYB41	MYB	253851_at	-	-
AT4G17785	Salt stress in root	-	-	myb domain protein 39	MYB39	MYB	245381_at	-	-
AT5G24110	Salt stress in root	-	-	WRKY DNA-binding protein 30	ATWRKY30;WRKY30	WRKY	249770_at	-	TFmatrixID_0461; TF_motif_seq_0339; TF_motif_seq_0270
AT3G61630	Salt stress in root	-	yes	cytokinin response factor 6	CRF6	AP2; ERF	251282_at	-	TFmatrixID_0056; TFmatrixID_0060; TFmatrixID_0067; TFmatrixID_0078; TFmatrixID_0082; TFmatrixID_0083; TFmatrixID_0087; TFmatrixID_0100; TFmatrixID_0103; TFmatrixID_0107; TFmatrixID_0113
AT3G46600	Salt stress in root	-	-	GRAS family transcription factor		GRAS	252483_at	-	-
AT5G54230	Salt stress in root	-	-	myb domain protein 49	AtMYB49;MYB49	MYB	248203_at	-	-
AT1G68840	Salt stress in root	-	yes	related to ABI3/VP1 2	EDF2;RAP2.8;RAV2;TEM2	AP2; RAV	260037_at	-	TFmatrixID_0063
AT2G33710	Salt stress in root	-	yes	Integrase-type DNA-binding superfamily protein		AP2; ERF	267451_at	-	TFmatrixID_0069
AT1G07520	Salt stress in root	-	-	GRAS family transcription factor		GRAS	261063_at	-	-
AT1G34180	Salt stress in root	-	-	NAC domain containing protein 16	anac016;NAC016	NAC	262542_at	-	-
AT3G12910	Salt stress in root	-	-	NAC (No Apical Meristem) domain transcriptional regulator superfamily protein		NAC	257846_at	-	-
AT2G37430	Salt stress in root	-	-	C2H2 and C2HC zinc fingers superfamily protein		C2H2	266010_at	-	TFmatrixID_0214; TFmatrixID_0215; TFmatrixID_0216
AT5G59450	Salt stress in root	-	-	GRAS family transcription factor		GRAS	247707_at	-	-
AT1G18570	Salt stress in root	-	yes	myb domain protein 51	AtMYB51;BW51A;BW51B;HIG1;MYB51	MYB	255753_at	-	-
AT4G23810	Salt stress in root	yes	-	WRKY family transcription factor	ATWRKY53;WRKY53	WRKY	254231_at	ESR/ESP[Repress]	TFmatrixID_0442; TFmatrixID_0443; TFmatrixID_0444; TFmatrixID_0446; TFmatrixID_0447; TFmatrixID_0452; TFmatrixID_0453; TFmatrixID_0454; TFmatrixID_0455; TFmatrixID_0456; TFmatrixID_0457; TFmatrixID_0459; TFmatrixID_0460; TFmatrixID_0461; TFmatrixID_0462;
AT1G06070	Genotoxic stress in root	-	-	Basic-leucine zipper (bZIP) transcription factor family protein		bZIP	260953_at	-	TFmatrixID_0188
AT1G68200	Genotoxic stress in root	-	-	Zinc finger C-x8-C-x5-C-x3-H type family protein		C3H Zinc finger	260430_at	-	-
AT1G17460	Genotoxic stress in root	-	-	TRF-like 3	TRFL3	MYB_related	261086_at	-	-
AT5G64060	Genotoxic stress in root	-	-	NAC domain containing protein 103	anac103;NAC103	NAC	247317_at	-	-
AT3G16770	Genotoxic stress in root	-	yes	ethylene-responsive element binding protein	ATEBP;EBP;ERF72;RAP2.3	AP2; ERF	258434_at	-	TFmatrixID_0053; TFmatrixID_0060; TFmatrixID_0069; TFmatrixID_0072; TFmatrixID_0075; TFmatrixID_0083; TFmatrixID_0100; TFmatrixID_0113; TFmatrixID_0122; TFmatrixID_0598; TFmatrixID_0599; TFmatrixID_0600; TF_motif_seq_0080
AT5G56780	Genotoxic stress in root	-	-	effector of transcription2	ATET2;ET2	HRT-like	247974_at	-	-
AT2G47460	UV-B stress in root	-	yes	myb domain protein 12	ATMYB12;MYB12;PFG1	MYB	245126_at	CHS[Activate];CHI[Activate];F3H[Activate];FLS1[Activate]	-
AT2G26150	Heat stress in root	-	yes	heat shock transcription factor A2	ATHSFA2;HSFA2	HSF	266841_at	ascorbate peroxidase 2 (APX2)[Activate]	TF_motif_seq_0010
AT1G56170	Heat stress in root	-	-	nuclear factor Y, subunit C2	ATHAP5B;HAP5B;NF-YC2	NF-YC	262098_at	-	TF_motif_seq_0257
AT4G11660	Heat stress in root	-	-	winged-helix DNA-binding transcription factor family protein	AT-HSFB2B;HSFB2B	HSF	254878_at	-	TF_motif_seq_0010
AT1G28460	Heat stress in root	-	-	AGAMOUS-like 59	AGL59	M-type	261497_x_at	-	-
AT3G22760	Heat stress in root	-	-	Tesmin/TSO1-like CXC domain-containing protein	SOL1	TCR; CPP	258326_at	-	TFmatrixID_0226
AT4G00940	Heat stress in root	-	-	Dof-type zinc finger DNA-binding family protein		Dof	255651_at	-	TF_motif_seq_0239
AT5G04410	Heat stress in root	-	-	NAC domain containing protein 2	anac078;NAC2	NAC; NAM	250849_at	-	TFmatrixID_0385
AT4G22700	Heat stress in root	-	-	LOB domain-containing protein 32	LBD32	LBD	254330_at	-	-
AT1G13600	Heat stress in root	-	-	basic leucine-zipper 58	AtbZIP58;bZIP58	bZIP	256131_at	-	-
AT4G03170	Heat stress in root	-	-	AP2/B3-like transcriptional factor family protein		B3	255416_at	-	-
AT3G51910	Heat stress in root	-	yes	heat shock transcription factor A7A	AT-HSFA7A;HSFA7A	HSF	252081_at	-	TF_motif_seq_0010
AT1G18330	Heat stress in root	-	-	Homeodomain-like superfamily protein	EPR1;RVE7	Myb/SANT; MYB-related	261663_at	AT1G18330[]	TFmatrixID_0334
AT1G67710	Heat stress in root	-	yes	response regulator 11	ARR11	MYB; ARR-B	245186_at	-	TFmatrixID_0014; TFmatrixID_0015; TFmatrixID_0016; TF_motif_seq_0252
AT4G34680	Heat stress in root	-	yes	GATA transcription factor 3	GATA3	GATA	253249_at	-	TFmatrixID_0270; TF_motif_seq_0243; TF_motif_seq_0237
AT1G19220	IAA	yes	yes	auxin response factor 19	ARF11;ARF19;IAA22	B3; ARF	256010_at	LBD16[];LBD29[]	TFmatrixID_0156; TF_motif_seq_0335
AT1G44830	IAA	-	yes	Integrase-type DNA-binding superfamily protein		ERF	261327_at	-	-
AT2G38470	IAA	-	-	WRKY DNA-binding protein 33	ATWRKY33;WRKY33	WRKY	267028_at	-	TFmatrixID_0451; TF_motif_seq_0339; TF_motif_seq_0270
AT2G42430	IAA	-	-	lateral organ boundaries-domain 16	ASL18;LBD16	LOB; LBD	265856_at	-	TFmatrixID_0051
AT3G58190	IAA	-	-	lateral organ boundaries-domain 29	ASL16;LBD29	LBD	251565_at	-	-
AT4G17490	IAA	-	yes	ethylene responsive element binding factor 6	ATERF6;ERF-6-6;ERF6	AP2; ERF	245250_at	-	TFmatrixID_0081
AT5G47370	IAA	-	-	Homeobox-leucine zipper protein 4 (HB-4) / HD-ZIP protein	HAT2	Homeodomain; HD-ZIP	248801_at	-	TFmatrixID_0283; TFmatrixID_0286; TFmatrixID_0289
AT1G16530	Cytokinin	-	-	ASYMMETRIC LEAVES 2-like 9	ASL9;LBD3	LOB; LBD	262704_at	-	TFmatrixID_0303; TFmatrixID_0304
AT2G46310	Cytokinin	-	yes	cytokinin response factor 5	CRF5	AP2; ERF	266606_at	-	TFmatrixID_0060; TFmatrixID_0078; TFmatrixID_0083; TFmatrixID_0087; TFmatrixID_0100; TFmatrixID_0107; TFmatrixID_0113
AT1G01520	ABA	-	-	Homeodomain-like superfamily protein		Myb/SANT; MYB-related	259432_at	-	TFmatrixID_0320
AT1G01720	ABA	-	-	NAC (No Apical Meristem) domain transcriptional regulator superfamily protein	ANAC002;ATAF1	NAC; NAM	261564_at	-	TFmatrixID_0381; TFmatrixID_0382
AT1G22640	ABA	-	-	myb domain protein 3	ATMYB3;MYB3	Myb/SANT; MYB	264210_at	-	TFmatrixID_0336
AT1G52890	ABA	-	-	NAC domain containing protein 19	ANAC019;NAC019	NAC; NAM	260203_at	-	TFmatrixID_0381; TFmatrixID_0382; TF_motif_seq_0305
AT1G53170	ABA	yes	-	ethylene response factor 8	ATERF-8;ATERF8;ERF8	AP2; ERF	261315_at	-	TFmatrixID_0062
AT1G56170	ABA	-	-	nuclear factor Y, subunit C2	ATHAP5B;HAP5B;NF-YC2	NF-YC	262098_at	-	TF_motif_seq_0257
AT1G77450	ABA	-	-	NAC domain containing protein 32	anac032;NAC032	NAC; NAM	259705_at	-	TFmatrixID_0381
AT2G16720	ABA	-	-	myb domain protein 7	ATMYB7;ATY49;MYB7	Myb/SANT	265359_at	-	TFmatrixID_0336; TFmatrixID_0352
AT2G18550	ABA	-	-	homeobox protein 21	ATHB21;HB-2;HB21	Homeodomain; HD-ZIP	265983_at	-	TFmatrixID_0298
AT2G19810	ABA	-	-	CCCH-type zinc finger family protein		C3H Zinc finger	266695_at	-	-
AT2G22430	ABA	yes	yes	homeobox protein 6	ATHB6;HB6	Homeodomain; HD-ZIP	264006_at	-	TFmatrixID_0281; TF_motif_seq_0474
AT2G46270	ABA	-	-	G-box binding factor 3	GBF3	bZIP	266555_at	rbcS-1A[]	TFmatrixID_0190; TF_motif_seq_0424
AT3G04070	ABA	-	-	NAC domain containing protein 47	anac047;NAC047	NAC; NAM	258809_at	-	TFmatrixID_0381; TFmatrixID_0382
AT3G19580	ABA	yes	yes	zinc-finger protein 2	AZF2;ZF2	C2H2	257022_at	LOX3[];TIFY10A/JAZ1[]	TFmatrixID_0213
AT3G22830	ABA	-	yes	heat shock transcription factor A6B	AT-HSFA6B;HSFA6B	HSF	258325_at	-	TF_motif_seq_0010
AT3G24520	ABA	-	-	heat shock transcription factor C1	AT-HSFC1;HSFC1	HSF	258139_at	-	TFmatrixID_0045; TFmatrixID_0046; TF_motif_seq_0010
AT3G61890	ABA	-	yes	homeobox 12	ATHB-12;ATHB12;HB-12	Homeodomain; bZIP; HD-ZIP	251272_at	-	TFmatrixID_0287; TFmatrixID_0025
AT4G01120	ABA	-	yes	G-box binding factor 2	ATBZIP54;GBF2	bZIP	255625_at	rbcS-1A[]	TFmatrixID_0192; TF_motif_seq_0424
AT4G05100	ABA	-	-	myb domain protein 74	AtMYB74;MYB74	MYB	255250_at	-	-
AT4G25480	ABA	-	yes	dehydration response element B1A	ATCBF3;CBF3;DREB1A	AP2; ERF	254066_at	-	TFmatrixID_0085; TFmatrixID_0086; TF_motif_seq_0292
AT4G27410	ABA	-	-	NAC (No Apical Meristem) domain transcriptional regulator superfamily protein	ANAC072;RD26	NAC; NAM	253872_at	-	TFmatrixID_0381; TFmatrixID_0382; TF_motif_seq_0305
AT4G29190	ABA	-	-	Zinc finger C-x8-C-x5-C-x3-H type family protein		C3H Zinc finger	253722_at	-	-
AT4G34000	ABA	-	-	abscisic acid responsive elements-binding factor 3	ABF3;DPBF5	bZIP	253263_at	-	TFmatrixID_0193
AT5G05410	ABA	-	-	DRE-binding protein 2A	DREB2;DREB2A	AP2; ERF	250781_at	-	TFmatrixID_0066; TF_motif_seq_0292
AT5G07680	ABA	-	-	NAC domain containing protein 80	ANAC079;ANAC080;ATNAC4;NAC080	NAC; NAM	250597_at	-	TFmatrixID_0386
AT5G12840	ABA	-	-	nuclear factor Y, subunit A1	ATHAP2A;EMB2220;HAP2A;NF-YA1	NF-YA	250320_at	-	TF_motif_seq_0257
AT5G37260	ABA	yes	yes	Homeodomain-like superfamily protein	CIR1;RVE2	Myb/SANT; MYB-related	249606_at	AT5G37260[Repress]	TFmatrixID_0369
AT5G47640	ABA	-	-	nuclear factor Y, subunit B2	NF-YB2	NF-YB	248764_at	-	TF_motif_seq_0257
AT5G54230	ABA	-	-	myb domain protein 49	AtMYB49;MYB49	MYB	248203_at	-	-
AT5G62430	ABA	yes	-	cycling DOF factor 1	CDF1	Dof	247452_at	CONSTANS[Repress];FT[]	TF_motif_seq_0239
AT1G32640	Methyl Jasmonate	yes	yes	Basic helix-loop-helix (bHLH) DNA-binding family protein	ATMYC2;JAI1;JIN1;MYC2;RD22BP1;ZBF1	bHLH	261713_at	PLETHORA1 (PLT1)[Repress];PLT2[Repress];TIFY/JAZ[Activate]	TFmatrixID_0160; TFmatrixID_0511; TF_motif_seq_0298; TF_motif_seq_0301; TF_motif_seq_0410
AT1G56650	Methyl Jasmonate	-	-	production of anthocyanin pigment 1	ATMYB75;MYB75;PAP1;SIAA1	MYB	245628_at	CHS[];DFRA[];LDOX[];BAN[]	-
AT1G66370	Methyl Jasmonate	-	yes	myb domain protein 113	AtMYB113;MYB113	MYB	260134_at	-	-
AT1G74430	Methyl Jasmonate	-	-	myb domain protein 95	ATMYB95;ATMYBCP66;MYB95	MYB	260237_at	-	-
AT1G80840	Methyl Jasmonate	-	-	WRKY DNA-binding protein 40	ATWRKY40;WRKY40	WRKY	261892_at	-	TFmatrixID_0445; TF_motif_seq_0339; TF_motif_seq_0270
AT2G22200	Methyl Jasmonate	-	yes	Integrase-type DNA-binding superfamily protein		AP2; ERF	263486_at	-	TFmatrixID_0067
AT2G22770	Methyl Jasmonate	-	yes	basic helix-loop-helix (bHLH) DNA-binding superfamily protein	NAI1	bHLH	266456_at	NAI2[Activate];PYK10[Activate];PBP1[Activate]	-
AT2G31180	Methyl Jasmonate	-	-	myb domain protein 14	ATMYB14;MYB14;MYB14AT	MYB	266469_at	-	-
AT2G31230	Methyl Jasmonate	-	yes	ethylene-responsive element binding factor 15	ATERF15;ERF15	AP2; ERF	264083_at	-	TFmatrixID_0068
AT2G44840	Methyl Jasmonate	-	yes	ethylene-responsive element binding factor 13	ATERF13;EREBP;ERF13	AP2; ERF	266821_at	-	TFmatrixID_0071
AT2G44940	Methyl Jasmonate	-	yes	Integrase-type DNA-binding superfamily protein		AP2; ERF	266820_at	-	TFmatrixID_0070; TFmatrixID_0080; TFmatrixID_0084; TFmatrixID_0085; TFmatrixID_0086; TFmatrixID_0088; TFmatrixID_0121; TFmatrixID_0487
AT2G46510	Methyl Jasmonate	-	yes	ABA-inducible BHLH-type transcription factor	AIB;ATAIB	bHLH	265452_at	-	TFmatrixID_0157; TFmatrixID_0158; TFmatrixID_0160; TFmatrixID_0168; TFmatrixID_0173; TFmatrixID_0511; TFmatrixID_0513; TFmatrixID_0514
AT3G15500	Methyl Jasmonate	-	-	NAC domain containing protein 3	ANAC055;ATNAC3;NAC055;NAC3	NAC; NAM	258395_at	-	TFmatrixID_0381; TFmatrixID_0382; TFmatrixID_0011; TFmatrixID_0012; TF_motif_seq_0305
AT3G16350	Methyl Jasmonate	-	-	Homeodomain-like superfamily protein		Myb/SANT	259379_at	-	TFmatrixID_0319; TFmatrixID_0328; TFmatrixID_0331; TFmatrixID_0361; TFmatrixID_0372
AT3G54990	Methyl Jasmonate	-	yes	Integrase-type DNA-binding superfamily protein	SMZ	AP2	251811_at	-	TFmatrixID_0498
AT4G17500	Methyl Jasmonate	-	yes	ethylene responsive element binding factor 1	ATERF-1;ERF-1	AP2; ERF	245252_at	-	TFmatrixID_0082; TFmatrixID_0023; TFmatrixID_0024
AT4G31800	Methyl Jasmonate	-	yes	WRKY DNA-binding protein 18	ATWRKY18;WRKY18	WRKY	253485_at	-	TFmatrixID_0458; TFmatrixID_0630; TF_motif_seq_0339; TF_motif_seq_0270
AT5G43170	Methyl Jasmonate	-	-	zinc-finger protein 3	AZF3;ZF3	C2H2	249139_at	-	TFmatrixID_0211; TFmatrixID_0213; TFmatrixID_0219
AT5G47220	Methyl Jasmonate	-	yes	ethylene responsive element binding factor 2	ATERF-2;ATERF2;ERF2	AP2; ERF	248794_at	-	TFmatrixID_0102
AT1G08320	Gibberellin	-	-	bZIP transcription factor family protein	bZIP21;TGA9	bZIP	261815_at	-	TFmatrixID_0185; TFmatrixID_0191; TFmatrixID_0195; TFmatrixID_0196; TFmatrixID_0197; TFmatrixID_0199; TFmatrixID_0490; TFmatrixID_0533
AT1G68510	Gibberellin	-	-	LOB domain-containing protein 42	LBD42	LBD	260265_at	-	-
AT1G74500	Gibberellin	-	-	activation-tagged BRI1(brassinosteroid-insensitive 1)-suppressor 1	ATBS1;BS1;TMO7	bHLH	260230_at	-	-
AT2G24790	Gibberellin	-	-	CONSTANS-like 3	ATCOL3;COL3	DBB; CO-like	263537_at	-	-
AT2G28510	Gibberellin	-	-	Dof-type zinc finger DNA-binding family protein		Dof	264056_at	-	TF_motif_seq_0239
AT2G40220	Gibberellin	yes	-	Integrase-type DNA-binding superfamily protein	ABI4;ATABI4;GIN6;ISI3;SAN5;SIS5;SUN6	AP2; ERF	263377_at	-	TFmatrixID_0060; TFmatrixID_0067; TFmatrixID_0113; TFmatrixID_0487; TF_motif_seq_0421
AT3G02550	Gibberellin	-	-	LOB domain-containing protein 41	LBD41	LBD	258487_at	-	-
AT3G23210	Gibberellin	-	-	basic helix-loop-helix (bHLH) DNA-binding superfamily protein	bHLH34	bHLH	257916_at	-	TFmatrixID_0165
AT3G54430	Gibberellin	-	yes	SHI-related sequence 6	SRS6	SRS	251900_at	YUC[Activate]	TF_motif_seq_0355
AT3G59580	Gibberellin	-	-	Plant regulator RWP-RK family protein		Nin-like	251472_at	-	-
AT4G36930	Gibberellin	-	yes	basic helix-loop-helix (bHLH) DNA-binding superfamily protein	SPT	bHLH	246212_at	-	TFmatrixID_0170
AT4G40060	Gibberellin	yes	-	homeobox protein 16	ATHB-16;ATHB16;HB16	Homeodomain; HD-ZIP	252829_at	-	TFmatrixID_0292
AT5G14750	Gibberellin	-	yes	myb domain protein 66	ATMYB66;MYB66;WER;WER1	MYB	246585_at	GL2[Activate];CPC[Activate]	-
AT5G58900	Gibberellin	-	-	Homeodomain-like transcriptional regulator		MYB_related	247768_at	-	-
